# Supplementary material for: The Biological Consequences of the Knockout of Genes Involved in the Synthesis and Metabolism of H2S in Drosophila melanogaster
Source: Antioxidants (Basel). 2025 Jun 6;14(6):693. doi: 10.3390/antiox14060693 (PMC12189691; doi:10.3390/antiox14060693)
Supplement: Supplementary file 1 [file antioxidants-14-00693-s001.zip]

Archive with 2 entries (2 files):
- antioxidants-3582364-supplementary.xlsx
- Supplements (1).pdf
