# Supplementary material for: The Biological Consequences of the Knockout of Genes Involved in the Synthesis and Metabolism of H2S in Drosophila melanogaster
Source: Antioxidants (Basel). 2025 Jun 6;14(6):693. doi: 10.3390/antiox14060693 (PMC12189691; doi:10.3390/antiox14060693)
Supplement: Supplementary file 1 [file antioxidants-14-00693-s001.zip › antioxidants-3582364-supplementary.xlsx]

## Sheet: Table S5
Pathway/Term name	category	Total genes in pathway/term	Enriched genes in pathway/term	adjusted p_value	Gene Symbols	GeneRatio	Upregulated genes	Downregulated genes
ECM-receptor interaction	KEGG	11	7	2.11346e-06	LanA;vkg;CG3168;LanB2;Col4a1;Hml;LanB1	63.6364	LanB2,Col4a1,LanB1,CG3168,vkg,LanA,Hml
Drug metabolism - other enzymes	KEGG	94	15	4.98468e-05	GstD1;GstD9;Ugt301D1;GstE13;Ugt36E1;GstE10;ras;pyd3;CG3788;Ugt49B1;GstD3;Ugt317A1;GstE14;GstE11;Ugt35C1	15.9574	GstD1,Ugt36E1,GstD3,GstD9,pyd3,Ugt49B1,Ugt35C1,Ugt317A1,GstE14,GstE11	ras,GstE13,CG3788,GstE10,Ugt301D1
Metabolism of xenobiotics by cytochrome P450	KEGG	68	12	0.000108061	GstD1;GstD9;Ugt301D1;GstE13;Ugt36E1;GstE10;Ugt49B1;GstD3;Ugt317A1;GstE14;GstE11;Ugt35C1	17.6471	GstD1,Ugt36E1,GstD3,GstD9,Ugt49B1,Ugt35C1,Ugt317A1,GstE14,GstE11	GstE13,GstE10,Ugt301D1
Valine, leucine and isoleucine degradation	KEGG	33	6	0.02009	CG1673;CG17691;Mccc2;CG3902;CG4860;Aldh7A1	18.1818	CG1673,CG17691,Aldh7A1	CG3902,Mccc2,CG4860
Ascorbate and aldarate metabolism	KEGG	35	6	0.023097	Ugt301D1;Ugt36E1;Ugt49B1;Ugt317A1;Ugt35C1;Aldh7A1	17.1429	Ugt36E1,Ugt49B1,Ugt35C1,Ugt317A1,Aldh7A1	Ugt301D1
mesoderm development	GO	98	19	4.55032e-06	Myo61F;CG17470;up;miple2;Zasp66;Prm;LanA;CG44245;sls;eya;SPARC;blow;Mlc1;CG43897;htl;bib;CG12896;Galphaf;meso18E	19.3878	Myo61F,CG17470,up,miple2,Zasp66,Prm,LanA,CG44245,sls,eya,SPARC,blow,Mlc1,CG43897,htl,bib,CG12896,Galphaf,meso18E
basement membrane organization	GO	23	10	4.55032e-06	LanB2;Mmp2;Col4a1;LanB1;vkg;Ehbp1;LanA;SPARC;Pxn;Timp	43.4783	LanB2,Mmp2,Col4a1,LanB1,vkg,Ehbp1,LanA,SPARC,Pxn,Timp
muscle system process	GO	37	12	4.55032e-06	Arc1;up;CG4928;Nox;tn;Tm2;Mlc2;Mhc;Mlc1;Neurochondrin;RyR;Unc-89	32.4324	Arc1,up,CG4928,Nox,tn,Tm2,Mlc2,Mhc,Mlc1,Neurochondrin,RyR,Unc-89
metal ion transport	GO	261	29	6.84366e-05	Irk1;Shaw;CG1358;ZnT63C;ZnT35C;SelG;Neto;CG2187;sand;sei;galene;CG42235;CG4476;salt;Smvt;ZnT41F;CG4928;List;Irk3;pain;CG14275;Ih;nrv2;RyR;Rgk3;Nha1;CG15279;NKCC;SK	11.1111	CG42235,CG4476,salt,Smvt,ZnT41F,CG4928,List,Irk3,pain,CG14275,Ih,nrv2,RyR,Rgk3,Nha1,CG15279,NKCC,SK	Irk1,Shaw,CG1358,ZnT63C,ZnT35C,SelG,Neto,CG2187,sand,sei,galene
reproductive structure development	GO	82	15	8.54608e-05	otk2;Myo61F;Egfr;Col4a1;fz2;LanB1;Fas2;eya;robo2;Pvr;htl;bab2;tnc;ptc;otk	18.2927	Myo61F,Egfr,Col4a1,fz2,LanB1,Fas2,eya,robo2,Pvr,htl,bab2,tnc,ptc,otk	otk2
cell adhesion	GO	223	25	0.000187887	rst;otk2;Lar;Gli;LanB2;Nrg;mfas;LanB1;Fas2;LanA;p130CAS;Zyx;cora;SPARC;robo2;CG13506;nrv2;Timp;CG5758;Nlg1;bib;kirre;nrm;by;otk	11.2108	LanB2,Nrg,mfas,LanB1,Fas2,LanA,p130CAS,Zyx,cora,SPARC,robo2,CG13506,nrv2,Timp,CG5758,Nlg1,bib,kirre,nrm,by,otk	rst,otk2,Lar,Gli
locomotion	GO	455	38	0.00049794	RhoGEF64C;Ptp99A;CG44774;for;ras;kermit;Neto;NetA;Lar;CG3857;Gli;lov;tai;Mmp2;Egfr;Nrg;fz2;CG34353;eIF2beta;Fas2;LanA;Mlc2;stl;rdgA;dally;sls;eya;laza;pain;Mhc;CG6805;robo2;Pvr;htl;Timp;Ktl;ptc;otk	8.35165	lov,tai,Mmp2,Egfr,Nrg,fz2,CG34353,eIF2beta,Fas2,LanA,Mlc2,stl,rdgA,dally,sls,eya,laza,pain,Mhc,CG6805,robo2,Pvr,htl,Timp,Ktl,ptc,otk	RhoGEF64C,Ptp99A,CG44774,for,ras,kermit,Neto,NetA,Lar,CG3857,Gli
homeostatic process	GO	463	38	0.000698866	CG17841;GLaz;slif;ZnT63C;ZnT35C;Lnk;SelG;CG30377;Lar;JhI-21;tai;Hex-C;Egfr;CG17544;ZnT41F;up;Col4a1;fz2;Fkbp14;CG6908;tn;Drip;rdgA;CG11825;CYLD;Pepck2;Pvr;nrv2;MtnA;GstE14;sev;RyR;Prx2540-2;Wnt2;ptc;CG12896;NKCC;Prx2540-1	8.20734	JhI-21,tai,Hex-C,Egfr,CG17544,ZnT41F,up,Col4a1,fz2,Fkbp14,CG6908,tn,Drip,rdgA,CG11825,CYLD,Pepck2,Pvr,nrv2,MtnA,GstE14,sev,RyR,Prx2540-2,Wnt2,ptc,CG12896,NKCC,Prx2540-1	CG17841,GLaz,slif,ZnT63C,ZnT35C,Lnk,SelG,CG30377,Lar
cellular response to endogenous stimulus	GO	264	25	0.00204376	cv;Dh44-R2;Lst8;Gbeta5;Lnk;sand;Ilp7;Lar;Gli;JhI-21;ImpL2;Thor;Eip75B;cbt;tai;Mmp2;Hr4;dally;rau;htl;CG32638;Zpr1;tnc;Galphaf;wit	9.4697	JhI-21,ImpL2,Thor,Eip75B,cbt,tai,Mmp2,Hr4,dally,rau,htl,CG32638,Zpr1,tnc,Galphaf,wit	cv,Dh44-R2,Lst8,Gbeta5,Lnk,sand,Ilp7,Lar,Gli
cellular response to organic substance	GO	383	31	0.00359544	Traf6;cv;Dh44-R2;Lst8;Gbeta5;Lnk;sand;Ilp7;Lar;Gli;JhI-21;ImpL2;Thor;Eip75B;cbt;tai;Drat;Mmp2;CG6766;Hr4;dally;rau;CYLD;Pepck2;htl;CG32638;Zpr1;tnc;Galphaf;wit;Hsp68	8.09399	JhI-21,ImpL2,Thor,Eip75B,cbt,tai,Drat,Mmp2,CG6766,Hr4,dally,rau,CYLD,Pepck2,htl,CG32638,Zpr1,tnc,Galphaf,wit,Hsp68	Traf6,cv,Dh44-R2,Lst8,Gbeta5,Lnk,sand,Ilp7,Lar,Gli
cellular modified amino acid metabolic process	GO	89	12	0.00624615	Eip55E;Shmt;GstE13;GstE10;GstD1;GstD3;GstD9;CG10623;GstE14;Nmdmc;GstE11;GstO3	13.4831	GstD1,GstD3,GstD9,CG10623,GstE14,Nmdmc,GstE11,GstO3	Eip55E,Shmt,GstE13,GstE10
enzyme-linked receptor protein signaling pathway	GO	308	25	0.0116047	cv;Lst8;CG10738;Lnk;Ilp7;Lar;Gli;ImpL2;Thor;cbt;Gp150;Mmp2;Egfr;Socs36E;Col4a1;Fas2;p130CAS;dally;rau;Pvr;htl;sev;Zpr1;tnc;wit	8.11688	ImpL2,Thor,cbt,Gp150,Mmp2,Egfr,Socs36E,Col4a1,Fas2,p130CAS,dally,rau,Pvr,htl,sev,Zpr1,tnc,wit	cv,Lst8,CG10738,Lnk,Ilp7,Lar,Gli
Table S5. GSEA analysis applied on genes differentially expressed both in double and triple KO transformants in ovarian tissues

## Sheet: Table S6
Pathway/Term name	category	Total genes in pathway/term	Enriched genes in pathway/term	adjusted p_value	Gene Symbols	GeneRatio	Upregulated genes	Downregulated genes
ECM-receptor interaction	KEGG	11	2	0.0149335	Col4a1;LanB1	18.1818	Col4a1,LanB1
reproductive system development	GO	82	15	6.07975e-18	Myo61F;Egfr;Col4a1;fz2;LanB1;Fas2;eya;robo2;Pvr;htl;bab2;tnc;ptc;otk;otk2	18.2927	Myo61F,Egfr,Col4a1,fz2,LanB1,Fas2,eya,robo2,Pvr,htl,bab2,tnc,ptc,otk
locomotion	GO	455	20	1.48596e-12	lov;tai;Mmp2;Egfr;Nrg;fz2;Fas2;stl;eya;pain;Mhc;CG6805;robo2;Pvr;htl;Ktl;ptc;otk;Lar;Gli	4.3956	lov,tai,Mmp2,Egfr,Nrg,fz2,Fas2,stl,eya,pain,Mhc,CG6805,robo2,Pvr,htl,Ktl,ptc,otk
cell motility	GO	397	19	1.48596e-12	Cortactin;tai;Mmp2;Egfr;Socs36E;fz2;LanB1;sosie;stl;Mhc;CG6805;robo2;Pvr;htl;Mdr49;ptc;Dhc98D;Lar;Gli	4.78589	Cortactin,tai,Mmp2,Egfr,Socs36E,fz2,LanB1,sosie,stl,Mhc,CG6805,robo2,Pvr,htl,Mdr49,ptc
enzyme-linked receptor protein signaling pathway	GO	308	11	3.48555e-06	Mmp2;Egfr;Socs36E;Col4a1;Fas2;Pvr;htl;tnc;Lnk;Lar;Gli	3.57143	Mmp2,Egfr,Socs36E,Col4a1,Fas2,Pvr,htl,tnc
regulation of tube size	GO	53	5	7.80025e-05	Egfr;Nrg;Fas2;tnc;Gli	9.43396	Egfr,Nrg,Fas2,tnc
cellular response to endogenous stimulus	GO	264	8	0.000351951	Eip75B;tai;Mmp2;htl;tnc;Lnk;Lar;Gli	3.0303	Eip75B,tai,Mmp2,htl,tnc
positive regulation of kinase activity	GO	47	3	0.00877918	Egfr;Pvr;htl	6.38298	Egfr,Pvr,htl
fluid transport	GO	35	2	0.0431255	Drip;Alp4	5.71429	Drip,Alp4
positive regulation of gene expression	GO	199	4	0.0473592	RNaseZ;Egfr;eya;Rae1	2.01005	RNaseZ,Egfr,eya
Table S6. GSEA analysis applied on reproduction-related genes, differentially expressed both in double and triple KO transformants in ovarian tissues
